# Supplementary material for: Monoclinic polymorph of 2-(pyrimidin-2-ylsulfan­yl)acetic acid
Source: Acta Crystallogr Sect E Struct Rep Online. 2011 Jan 12;67(Pt 2):o340. doi: 10.1107/S1600536811000651 (PMC3051637; doi:10.1107/S1600536811000651)
Supplement: Supplementary file 2 [file e-67-0o340-Isup2.hkl]

# 
# h,k,l, Fc-squared, Fo-squared, sigma(Fo-squared) and status flag 
# 
data_I
_shelx_title ' thio                New: P21/c' 
_shelx_refln_list_code          4 
_shelx_F_calc_maximum      138.29 
_exptl_crystal_F_000       352.00 
_reflns_d_resolution_high  0.7672 
 
loop_ 
 _symmetry_equiv_pos_as_xyz 
 'x, y, z' 
 '-x, y+1/2, -z+1/2' 
 '-x, -y, -z' 
 'x, -y-1/2, z-1/2' 
 
_cell_length_a     8.2617 
_cell_length_b    10.3028 
_cell_length_c     9.9289 
_cell_angle_alpha  90.000 
_cell_angle_beta  119.845 
_cell_angle_gamma  90.000 
 
_shelx_F_squared_multiplier     1.000 
 
loop_ 
 _refln_index_h 
 _refln_index_k 
 _refln_index_l 
 _refln_F_squared_calc 
 _refln_F_squared_meas 
 _refln_F_squared_sigma 
 _refln_observed_status 
   1   0   0      129.36      129.33      1.06 o 
   2   0   0      152.43      113.41      1.39 o 
   3   0   0     1588.49     1702.83      9.33 o 
   4   0   0     3813.11     4019.16     42.78 o 
   5   0   0       63.43       64.62      1.51 o 
   6   0   0        6.96        7.76      0.76 o 
   7   0   0       63.33       64.81      3.71 o 
   8   0   0       48.09       48.57      3.71 o 
   9   0   0        3.98        1.66      1.72 o 
   1   1   0     1302.89     1395.31      5.77 o 
   2   1   0      600.41      602.31      2.95 o 
   3   1   0      334.24      357.32      2.06 o 
   4   1   0     1306.43     1392.72      6.42 o 
   5   1   0      121.88      128.33      1.55 o 
   6   1   0      130.41      127.95      1.74 o 
   7   1   0       84.87       83.25      2.79 o 
   8   1   0      121.09      115.95      3.84 o 
   9   1   0       39.27       43.65      2.94 o 
   0   2   0     1234.20     1251.28      5.13 o 
   1   2   0     3463.67     3681.47     12.48 o 
   2   2   0      915.79      909.69      3.75 o 
   3   2   0     2135.62     2283.88      9.00 o 
   4   2   0      353.55      340.70      2.67 o 
   5   2   0      466.63      424.14      3.98 o 
   6   2   0        1.54        1.83      0.39 o 
   7   2   0       19.07       23.85      1.25 o 
   8   2   0       12.92       13.69      1.22 o 
   9   2   0       51.14       55.50      3.99 o 
   1   3   0       17.06       14.52      0.40 o 
   2   3   0     1234.65     1292.58      4.85 o 
   3   3   0      197.90      216.26      1.71 o 
   4   3   0      140.37      132.28      1.66 o 
   5   3   0       39.94       47.40      1.17 o 
   6   3   0      776.38      739.93      5.63 o 
   7   3   0       55.88       56.34      2.85 o 
   8   3   0      121.23      114.81      3.29 o 
   9   3   0       10.29       15.45      3.85 o 
   0   4   0     1701.43     1563.79     10.05 o 
   1   4   0       88.87       81.72      0.89 o 
   2   4   0     2401.02     2416.56      8.75 o 
   3   4   0       14.89       10.84      0.53 o 
   4   4   0      145.49      144.75      1.99 o 
   5   4   0      183.80      160.57      2.24 o 
   6   4   0      432.93      414.64      4.96 o 
   7   4   0       85.04       81.23      2.04 o 
   8   4   0       36.13       33.53      2.10 o 
   1   5   0        8.68       10.02      0.46 o 
   2   5   0       41.36       50.70      0.81 o 
   3   5   0      216.10      231.97      1.77 o 
   4   5   0       84.18       88.69      1.42 o 
   5   5   0       15.09       16.84      0.85 o 
   6   5   0       37.64       38.98      1.32 o 
   7   5   0       18.09       20.80      1.84 o 
   8   5   0        8.20       10.63      1.49 o 
   0   6   0      394.49      367.14      4.70 o 
   1   6   0        2.06        0.24      0.28 o 
   2   6   0      264.51      240.68      2.08 o 
   3   6   0       28.34       36.62      0.99 o 
   4   6   0       49.10       50.10      1.32 o 
   5   6   0        4.54        5.85      0.74 o 
   6   6   0        1.79        2.87      0.68 o 
   7   6   0       18.33       15.00      1.50 o 
   8   6   0        1.34        4.56      1.53 o 
   1   7   0       31.79       38.04      1.17 o 
   2   7   0      142.70      144.43      2.01 o 
   3   7   0       68.23       69.63      1.41 o 
   4   7   0       11.05       14.71      0.90 o 
   5   7   0       21.63       22.66      1.58 o 
   6   7   0        2.25        4.14      0.72 o 
   7   7   0        2.59        4.80      0.87 o 
   0   8   0      221.77      211.42      4.54 o 
   1   8   0       37.86       35.07      1.48 o 
   2   8   0        0.41        1.05      0.52 o 
   3   8   0       37.05       37.99      1.33 o 
   4   8   0       35.05       38.07      1.56 o 
   5   8   0        4.76        5.46      0.82 o 
   6   8   0       10.38        8.76      1.22 o 
   7   8   0        1.84        4.40      1.15 o 
   1   9   0      125.16      119.94      2.68 o 
   2   9   0        2.86        4.76      0.84 o 
   3   9   0       11.50       13.64      1.54 o 
   4   9   0       38.48       41.12      1.80 o 
   5   9   0       51.27       49.97      2.03 o 
   6   9   0        1.67        3.40      1.09 o 
   0  10   0      115.79      108.17      4.95 o 
   1  10   0        0.00        4.25      3.05 o 
   2  10   0        0.71        2.95      0.93 o 
   3  10   0       15.36       17.21      1.48 o 
   4  10   0       18.26       18.25      1.78 o 
   5  10   0       55.73       53.35      2.40 o 
   6  10   0        0.29        1.90      1.23 o 
   1  11   0       10.33        9.11      2.04 o 
   2  11   0        6.02        8.33      1.35 o 
   3  11   0       33.06       35.66      2.40 o 
   4  11   0       81.39       77.99      4.11 o 
   5  11   0       12.61       11.84      2.17 o 
   0  12   0      126.15      109.22      5.47 o 
   1  12   0        0.08        3.74      3.78 o 
   2  12   0       22.37       29.74      5.73 o 
   3  12   0       70.72       71.75      3.23 o 
   4  12   0        0.10        0.06      1.55 o 
   1  13   0       49.40       41.55      4.95 o 
   2  13   0       18.12       38.63     21.78 o 
  -9   1   1        0.11        3.70      1.68 o 
  -8   1   1        8.01        9.24      1.25 o 
  -7   1   1        0.73        2.37      0.74 o 
  -6   1   1        0.04        0.45      0.56 o 
  -5   1   1       23.36       24.61      0.75 o 
  -4   1   1       12.96       15.62      0.92 o 
  -3   1   1     1722.11     1864.65     13.91 o 
  -2   1   1      308.12      318.75      1.76 o 
  -1   1   1     1841.90     2016.09      6.45 o 
   0   1   1      225.14      325.85      2.00 o 
   1   1   1     1706.64     1783.57      8.00 o 
   2   1   1      804.25      857.16      4.48 o 
   3   1   1        4.06        6.01      0.48 o 
   4   1   1       77.26       93.12      1.30 o 
   5   1   1       21.84       26.85      0.89 o 
   6   1   1      116.09      121.61      2.11 o 
   7   1   1        8.53       10.36      1.11 o 
   8   1   1        5.26        7.23      1.29 o 
  -9   2   1        1.84        1.90      1.69 o 
  -8   2   1        6.38        5.76      1.16 o 
  -7   2   1       28.94       27.84      1.23 o 
  -6   2   1        0.75        0.82      0.38 o 
  -5   2   1       95.62      120.25      1.88 o 
  -4   2   1      218.99      235.84      1.77 o 
  -3   2   1      352.75      385.26      2.07 o 
  -2   2   1     1261.01     1297.22      5.06 o 
  -1   2   1      657.11      823.64      3.10 o 
   0   2   1     1230.81     1355.70      4.57 o 
   1   2   1     2599.40     2722.45      8.57 o 
   2   2   1      132.41      152.47      1.07 o 
   3   2   1       16.84       21.06      0.72 o 
   4   2   1      425.32      404.19      3.06 o 
   5   2   1        3.87        5.50      0.59 o 
   6   2   1       32.37       34.83      1.16 o 
   7   2   1       30.12       31.31      1.13 o 
   8   2   1       54.02       56.86      2.06 o 
  -9   3   1        0.22        1.33      1.46 o 
  -8   3   1       27.77       30.95      2.85 o 
  -7   3   1       20.28       19.18      1.15 o 
  -6   3   1        8.21        7.32      0.69 o 
  -5   3   1      107.38      101.12      1.35 o 
  -4   3   1       20.99       20.25      0.74 o 
  -3   3   1      103.09      109.18      1.18 o 
  -2   3   1       21.41       16.81      0.46 o 
  -1   3   1      175.01      203.24      1.34 o 
   0   3   1     6074.96     6745.31     19.66 o 
   1   3   1      247.99      249.19      1.50 o 
   2   3   1      160.38      155.11      1.13 o 
   3   3   1      696.12      733.72      3.35 o 
   4   3   1     1106.54     1091.92      6.43 o 
   5   3   1       80.11       82.72      1.75 o 
   6   3   1       15.54       16.22      1.26 o 
   7   3   1       56.62       59.47      1.47 o 
   8   3   1        1.83        4.66      1.09 o 
  -9   4   1       29.35       27.28      2.91 o 
  -8   4   1       29.35       28.88      1.72 o 
  -7   4   1      133.92      129.12      2.61 o 
  -6   4   1       28.96       27.97      1.34 o 
  -5   4   1       41.46       40.52      1.02 o 
  -4   4   1      129.49      110.79      1.36 o 
  -3   4   1        0.10        0.18      0.21 o 
  -2   4   1       48.39       38.77      0.68 o 
  -1   4   1      449.70      491.73      2.64 o 
   0   4   1      303.31      344.29      2.01 o 
   1   4   1      685.45      706.37      3.45 o 
   2   4   1       84.20       89.46      1.02 o 
   3   4   1      485.46      503.60      3.12 o 
   4   4   1      124.17      126.22      1.61 o 
   5   4   1      175.10      159.28      2.36 o 
   6   4   1       92.43       90.88      2.05 o 
   7   4   1        5.59        5.99      0.81 o 
   8   4   1       14.67       12.65      1.78 o 
  -9   5   1       47.72       57.82      4.96 o 
  -8   5   1      125.71      125.26      3.16 o 
  -7   5   1        5.66        7.17      0.70 o 
  -6   5   1        3.81        4.73      0.64 o 
  -5   5   1      843.04      807.27      5.64 o 
  -4   5   1      120.76      126.05      1.62 o 
  -3   5   1      149.21      142.45      1.32 o 
  -2   5   1      828.20      836.36      4.17 o 
  -1   5   1        5.18        2.71      0.43 o 
   0   5   1      228.91      208.08      1.83 o 
   1   5   1      394.67      405.64      2.69 o 
   2   5   1      286.15      274.19      2.11 o 
   3   5   1      298.19      289.21      2.29 o 
   4   5   1      258.36      234.92      2.39 o 
   5   5   1       49.95       47.51      1.53 o 
   6   5   1       58.24       51.81      1.71 o 
   7   5   1       75.92       72.59      3.24 o 
   8   5   1        1.13        1.53      1.50 o 
  -8   6   1       26.44       31.02      2.66 o 
  -7   6   1      209.61      196.09      2.92 o 
  -6   6   1      218.67      214.27      2.84 o 
  -5   6   1      199.76      189.16      2.61 o 
  -4   6   1      325.35      305.00      3.12 o 
  -3   6   1        4.63        5.18      0.48 o 
  -2   6   1      141.65      140.81      1.49 o 
  -1   6   1      998.69      994.97      4.95 o 
   0   6   1       29.52       29.23      0.77 o 
   1   6   1        8.12        5.84      0.44 o 
   2   6   1       49.85       43.31      0.98 o 
   3   6   1      268.70      241.55      2.37 o 
   4   6   1       10.15        8.45      0.61 o 
   5   6   1        0.82        2.11      0.54 o 
   6   6   1      138.38      127.80      3.08 o 
   7   6   1       13.29       18.57      1.36 o 
  -8   7   1       34.29       40.63      2.63 o 
  -7   7   1       11.40       13.50      1.25 o 
  -6   7   1       76.67       71.74      2.25 o 
  -5   7   1      653.51      596.78      6.38 o 
  -4   7   1       12.10       13.39      0.90 o 
  -3   7   1      171.82      145.72      1.96 o 
  -2   7   1      770.61      766.70      5.13 o 
  -1   7   1      364.09      345.85      3.36 o 
   0   7   1      519.63      492.89      3.83 o 
   1   7   1       70.68       68.04      1.29 o 
   2   7   1       69.58       61.65      1.47 o 
   3   7   1       93.19       91.20      1.57 o 
   4   7   1      185.73      165.92      2.43 o 
   5   7   1       24.75       28.58      2.00 o 
   6   7   1        1.63        3.42      1.50 o 
   7   7   1       85.30       83.62      2.94 o 
  -7   8   1       10.96       14.52      1.70 o 
  -6   8   1        0.25        0.79      0.71 o 
  -5   8   1       18.92       25.98      1.49 o 
  -4   8   1      417.39      381.66      4.07 o 
  -3   8   1       47.89       51.56      1.59 o 
  -2   8   1       73.42       78.42      1.90 o 
  -1   8   1       57.94       51.74      1.76 o 
   0   8   1      126.36      109.67      2.33 o 
   1   8   1      211.96      215.11      2.83 o 
   2   8   1       21.72       25.24      1.25 o 
   3   8   1       98.89       90.19      1.81 o 
   4   8   1       41.21       46.02      2.28 o 
   5   8   1       11.17       13.94      1.59 o 
   6   8   1      103.39      101.47      3.19 o 
   7   8   1        0.45        1.30      2.75 o 
  -7   9   1        7.72       13.71      2.08 o 
  -6   9   1        5.67        4.70      1.13 o 
  -5   9   1       84.24       79.77      2.50 o 
  -4   9   1       31.79       33.95      1.36 o 
  -3   9   1       74.27       69.41      2.25 o 
  -2   9   1        2.04        2.39      1.43 o 
  -1   9   1      174.75      167.01      3.28 o 
   0   9   1      374.73      333.58      4.70 o 
   1   9   1       55.00       51.08      2.04 o 
   2   9   1       72.43       62.85      2.15 o 
   3   9   1       35.04       37.55      1.68 o 
   4   9   1      244.48      216.44      3.76 o 
   5   9   1       30.45       37.68      1.82 o 
   6   9   1        2.93        6.87      1.54 o 
  -6  10   1        4.57        7.48      1.38 o 
  -5  10   1       23.29       29.41      1.96 o 
  -4  10   1        4.54        6.66      0.96 o 
  -3  10   1        0.03        1.07      1.05 o 
  -2  10   1       64.53       64.58      2.53 o 
  -1  10   1        9.20        9.67      1.65 o 
   0  10   1        0.15       -0.30      0.76 o 
   1  10   1      325.69      302.57      5.00 o 
   2  10   1        7.00        9.98      2.36 o 
   3  10   1       90.88       83.45      2.78 o 
   4  10   1       93.43       92.25      2.83 o 
   5  10   1       21.02       25.27      2.37 o 
  -5  11   1       10.79       14.72      2.23 o 
  -4  11   1        0.13        2.78      1.10 o 
  -3  11   1       43.24       43.41      3.29 o 
  -2  11   1       27.86       35.33      4.13 o 
  -1  11   1        7.04       15.03      4.18 o 
   0  11   1      118.45      106.73      3.20 o 
   1  11   1       11.17       13.26      3.41 o 
   2  11   1       64.18       73.75      2.87 o 
   3  11   1       35.20       41.74      1.99 o 
   4  11   1       46.94       40.98      4.79 o 
  -4  12   1        8.11       13.81      2.40 o 
  -3  12   1        1.94        3.86      1.46 o 
  -2  12   1       37.91       36.88      3.87 o 
  -1  12   1        2.76        5.90      1.97 o 
   0  12   1        0.13        1.08      1.03 o 
   1  12   1        4.59        6.80      1.56 o 
   2  12   1        3.78        1.97      1.63 o 
   3  12   1        1.14        1.91      1.26 o 
  -2  13   1        4.30       13.44      6.45 o 
  -1  13   1        8.00        6.95      2.30 o 
   1  13   1        6.33       10.05      5.36 o 
 -10   0   2       23.48       17.21      4.19 o 
  -9   0   2       13.65       18.00      7.56 o 
  -8   0   2       54.00       55.27      6.05 o 
  -7   0   2      237.44      196.06      4.02 o 
  -6   0   2        3.63        8.74      2.60 o 
  -5   0   2      760.78      718.28     32.64 o 
  -4   0   2     3078.51     3469.58     64.20 o 
  -3   0   2     1227.13     1232.13      7.68 o 
  -2   0   2     4093.55     4489.26     32.98 o 
  -1   0   2     2736.57     2946.60     13.94 o 
   0   0   2     1736.94     1814.60     11.78 o 
   1   0   2      219.80      210.74      1.93 o 
   2   0   2     1290.36     1312.30      7.74 o 
   3   0   2      145.55      145.00      2.34 o 
   4   0   2     1798.95     1702.11     20.46 o 
   5   0   2      431.17      418.64      5.85 o 
   6   0   2        1.67        1.29      0.80 o 
   7   0   2      120.10      112.62      3.37 o 
   8   0   2       35.89       46.95      4.75 o 
 -10   1   2        1.70        2.94      1.88 o 
  -9   1   2      151.87      138.43      7.41 o 
  -8   1   2        0.02        0.07      0.85 o 
  -7   1   2      113.61      120.02      3.50 o 
  -6   1   2       59.52       51.78      2.50 o 
  -5   1   2      411.36      407.30      3.77 o 
  -4   1   2      186.62      204.39      2.44 o 
  -3   1   2       53.75       59.28      0.69 o 
  -2   1   2       16.39       19.71      0.36 o 
  -1   1   2      396.56      521.40      2.12 o 
   0   1   2      579.02      672.61      2.45 o 
   1   1   2     3732.74     3900.71     12.73 o 
   2   1   2      120.95      122.78      1.07 o 
   3   1   2      505.82      509.55      3.17 o 
   4   1   2      356.69      337.13      3.26 o 
   5   1   2      818.59      781.69      5.66 o 
   6   1   2      304.16      284.46      3.50 o 
   7   1   2       42.17       46.33      1.62 o 
   8   1   2      122.02      121.49      3.89 o 
  -9   2   2        4.71        3.03      1.43 o 
  -8   2   2      110.89      106.15      3.64 o 
  -7   2   2      118.55      111.82      3.63 o 
  -6   2   2       63.87       58.21      1.26 o 
  -5   2   2     1895.82     1945.11     14.78 o 
  -4   2   2       14.93       19.87      0.61 o 
  -3   2   2      856.24      821.82      4.09 o 
  -2   2   2      213.08      209.00      1.19 o 
  -1   2   2    19123.02    19446.38    101.76 o 
   0   2   2     1451.76     1555.24      5.22 o 
   1   2   2     2356.28     2488.19      8.25 o 
   2   2   2     1036.06     1043.76      4.27 o 
   3   2   2      147.61      170.59      1.71 o 
   4   2   2      254.23      246.40      2.91 o 
   5   2   2      221.33      208.14      3.16 o 
   6   2   2       26.36       29.84      1.23 o 
   7   2   2      117.42      108.80      2.52 o 
   8   2   2        0.82        3.00      1.55 o 
  -9   3   2       52.43       63.60      3.73 o 
  -8   3   2       18.12       18.91      1.43 o 
  -7   3   2      275.38      257.57      4.04 o 
  -6   3   2       23.46       25.94      1.21 o 
  -5   3   2        2.49        4.50      0.31 o 
  -4   3   2      492.07      508.47      3.02 o 
  -3   3   2       76.28       84.77      0.91 o 
  -2   3   2      170.22      186.12      1.26 o 
  -1   3   2     6905.87     7584.24     38.28 o 
   0   3   2       40.17       48.28      0.76 o 
   1   3   2        3.33        2.51      0.30 o 
   2   3   2      106.84      127.98      1.13 o 
   3   3   2     1311.38     1291.84      6.28 o 
   4   3   2       98.87       98.43      1.50 o 
   5   3   2       13.76       17.75      1.05 o 
   6   3   2       48.16       53.35      1.92 o 
   7   3   2       23.93       25.03      1.43 o 
   8   3   2       23.14       31.62      4.05 o 
  -9   4   2        0.01        3.50      1.65 o 
  -8   4   2        0.42        2.67      0.73 o 
  -7   4   2        0.08        1.77      0.68 o 
  -6   4   2      156.54      148.11      2.03 o 
  -5   4   2      484.06      477.04      3.71 o 
  -4   4   2        0.02        0.02      0.25 o 
  -3   4   2     1125.95     1080.44      4.84 o 
  -2   4   2     1230.17     1360.31      5.24 o 
  -1   4   2      205.44      187.06      1.46 o 
   0   4   2      355.11      326.06      2.55 o 
   1   4   2      355.56      357.26      2.31 o 
   2   4   2       88.25       72.53      0.93 o 
   3   4   2       26.08       29.79      0.77 o 
   4   4   2      117.27      103.92      1.82 o 
   5   4   2       21.02       19.36      1.25 o 
   6   4   2        6.78        5.18      0.86 o 
   7   4   2       38.25       43.39      1.81 o 
  -9   5   2       19.03       20.40      3.50 o 
  -8   5   2        0.57        3.10      0.85 o 
  -7   5   2      270.05      278.30      3.71 o 
  -6   5   2       17.13       22.78      1.00 o 
  -5   5   2        0.19        1.70      0.49 o 
  -4   5   2      156.51      160.86      1.78 o 
  -3   5   2      594.29      617.96      3.05 o 
  -2   5   2       23.40       21.06      0.68 o 
  -1   5   2      154.56      172.09      1.88 o 
   0   5   2       88.68       92.39      1.16 o 
   1   5   2      107.80      109.38      1.30 o 
   2   5   2      809.35      824.88      4.04 o 
   3   5   2      104.32       88.90      1.50 o 
   4   5   2       31.33       33.65      1.12 o 
   5   5   2       39.10       39.83      1.74 o 
   6   5   2       53.93       56.78      2.06 o 
   7   5   2       69.63       66.51      2.19 o 
  -9   6   2        0.43        1.51      1.33 o 
  -8   6   2       20.26       30.61      2.08 o 
  -7   6   2      103.06      101.01      1.95 o 
  -6   6   2       31.04       29.24      1.27 o 
  -5   6   2      149.75      149.57      2.31 o 
  -4   6   2       67.57       67.51      1.14 o 
  -3   6   2      336.53      301.02      2.43 o 
  -2   6   2      154.02      156.03      1.79 o 
  -1   6   2      580.00      571.82      3.61 o 
   0   6   2        1.03        0.41      0.32 o 
   1   6   2      117.23      100.82      1.42 o 
   2   6   2        5.89        5.08      0.50 o 
   3   6   2       30.13       30.51      1.10 o 
   4   6   2       42.59       40.10      1.94 o 
   5   6   2        0.10        2.16      0.68 o 
   6   6   2       11.50       14.60      1.47 o 
   7   6   2        0.53        0.88      1.08 o 
  -8   7   2        0.00        2.60      1.44 o 
  -7   7   2       16.35       16.92      1.11 o 
  -6   7   2       49.66       48.73      2.41 o 
  -5   7   2      115.88      105.13      2.52 o 
  -4   7   2        0.51        1.01      0.43 o 
  -3   7   2       49.17       49.01      1.18 o 
  -2   7   2       66.40       69.82      1.64 o 
  -1   7   2      106.74      114.70      2.02 o 
   0   7   2       25.33       29.18      1.24 o 
   1   7   2       15.95       18.06      0.88 o 
   2   7   2       16.15       19.68      0.96 o 
   3   7   2       33.87       35.29      1.51 o 
   4   7   2       23.13       26.75      1.20 o 
   5   7   2       45.39       46.82      1.92 o 
   6   7   2       31.75       37.57      3.12 o 
   7   7   2        1.73       17.77      5.62 o 
  -8   8   2        3.99        8.32      2.63 o 
  -7   8   2        0.12        2.49      0.85 o 
  -6   8   2       56.79       56.06      3.25 o 
  -5   8   2       89.53       79.55      2.79 o 
  -4   8   2       20.12       22.67      1.34 o 
  -3   8   2        0.20        0.13      0.57 o 
  -2   8   2        0.10        1.65      0.60 o 
  -1   8   2        3.46        3.17      0.76 o 
   0   8   2        0.97        2.12      0.60 o 
   1   8   2       62.55       57.99      1.65 o 
   2   8   2       10.75       11.98      1.04 o 
   3   8   2       83.21       86.55      1.82 o 
   4   8   2        1.12        1.87      0.66 o 
   5   8   2        9.83       10.82      1.29 o 
   6   8   2        0.52        3.61      3.19 o 
  -7   9   2        2.18        2.40      1.11 o 
  -6   9   2        0.09        1.60      0.88 o 
  -5   9   2        3.89        4.66      1.01 o 
  -4   9   2      225.84      200.91      3.12 o 
  -3   9   2        4.25        4.45      1.00 o 
  -2   9   2        1.95        3.12      0.90 o 
  -1   9   2       78.68       71.74      2.32 o 
   0   9   2        0.18        1.55      0.77 o 
   1   9   2       52.01       50.13      2.49 o 
   2   9   2        2.38        2.00      0.77 o 
   3   9   2       27.66       30.19      1.70 o 
   4   9   2        1.25        1.48      0.78 o 
   5   9   2        1.75        3.49      0.98 o 
  -6  10   2       11.76       12.65      1.56 o 
  -5  10   2        0.18        2.10      1.02 o 
  -4  10   2       13.84       16.94      1.61 o 
  -3  10   2       19.84       22.32      1.70 o 
  -2  10   2       44.65       42.82      2.33 o 
  -1  10   2       15.03       25.97      3.23 o 
   0  10   2        5.18        9.19      1.30 o 
   1  10   2       14.63       18.09      1.49 o 
   2  10   2       24.20       27.60      2.60 o 
   3  10   2       18.40       25.54      1.69 o 
   4  10   2       32.69       34.89      2.58 o 
   5  10   2        1.82        3.94      1.78 o 
  -5  11   2        9.07        8.27      1.19 o 
  -4  11   2       13.34       16.24      1.61 o 
  -3  11   2        2.42        4.79      1.22 o 
  -2  11   2        8.90       15.09      2.20 o 
  -1  11   2        0.09        1.28      1.59 o 
   0  11   2      181.16      156.30      4.40 o 
   1  11   2      111.08      108.78      3.65 o 
   2  11   2        6.53        9.04      1.38 o 
   3  11   2        1.64        4.58      1.61 o 
   4  11   2       13.46       12.02      2.12 o 
  -4  12   2       21.35       26.26      2.25 o 
  -3  12   2        0.61        1.37      1.36 o 
  -2  12   2       34.17       39.47      4.16 o 
  -1  12   2       63.59       63.02      3.94 o 
   0  12   2        2.62        7.73      1.63 o 
   1  12   2       18.68       18.94      5.95 o 
   2  12   2       28.95       42.75      5.21 o 
   3  12   2       10.18       11.39      1.84 o 
  -2  13   2       22.23       44.08     15.43 o 
  -1  13   2        3.20        4.07      5.03 o 
   0  13   2        0.03        7.17      5.09 o 
 -10   1   3        1.08        2.35      1.78 o 
  -9   1   3        4.45        3.10      1.43 o 
  -8   1   3      128.95      111.12      4.18 o 
  -7   1   3       15.58       14.28      1.10 o 
  -6   1   3        5.21        9.62      0.79 o 
  -5   1   3      100.05       95.89      1.46 o 
  -4   1   3        9.56       11.64      0.41 o 
  -3   1   3      482.10      556.24      2.87 o 
  -2   1   3      695.80      814.54      3.58 o 
  -1   1   3      784.89      808.13      3.23 o 
   0   1   3      279.34      288.35      1.75 o 
   1   1   3       32.79       28.63      0.65 o 
   2   1   3     1109.36     1186.39      5.17 o 
   3   1   3      320.63      308.44      2.30 o 
   4   1   3       26.49       26.21      1.15 o 
   5   1   3        7.45       12.99      1.05 o 
   6   1   3       63.57       63.68      1.89 o 
   7   1   3        5.61        8.54      1.09 o 
 -10   2   3        4.47        7.11      2.82 o 
  -9   2   3       76.03       74.08      2.98 o 
  -8   2   3       11.13       15.41      1.42 o 
  -7   2   3        4.13        3.30      0.88 o 
  -6   2   3       32.92       30.29      1.06 o 
  -5   2   3       49.98       39.02      1.04 o 
  -4   2   3       81.15       89.01      1.08 o 
  -3   2   3      151.33      170.27      1.33 o 
  -2   2   3      149.07      189.43      1.47 o 
  -1   2   3       16.28       13.04      0.40 o 
   0   2   3       87.33      100.56      1.11 o 
   1   2   3      285.99      296.15      2.09 o 
   2   2   3       29.15       36.70      0.78 o 
   3   2   3       75.90       76.21      1.20 o 
   4   2   3      190.09      187.84      2.35 o 
   5   2   3      271.09      260.50      3.48 o 
   6   2   3       13.05       13.75      1.13 o 
   7   2   3        6.57        9.88      1.15 o 
 -10   3   3       27.00       32.93      3.12 o 
  -9   3   3        1.15        1.32      1.48 o 
  -8   3   3       39.54       40.21      2.35 o 
  -7   3   3       24.27       24.81      1.25 o 
  -6   3   3        0.03        0.38      0.39 o 
  -5   3   3        8.08        9.02      0.48 o 
  -4   3   3      993.30     1023.49      4.64 o 
  -3   3   3       32.26       29.06      0.56 o 
  -2   3   3      968.61     1144.38      4.69 o 
  -1   3   3      533.98      589.41      3.02 o 
   0   3   3     1656.87     1768.55      6.64 o 
   1   3   3       99.06      102.76      1.29 o 
   2   3   3      418.75      413.79      2.71 o 
   3   3   3      303.35      326.70      2.62 o 
   4   3   3        2.99        3.09      0.61 o 
   5   3   3       44.15       49.52      1.66 o 
   6   3   3       43.81       47.18      1.74 o 
   7   3   3       26.55       30.04      1.85 o 
  -9   4   3       22.42       22.89      4.10 o 
  -8   4   3       23.96       25.88      1.21 o 
  -7   4   3       26.46       29.17      1.22 o 
  -6   4   3      235.79      207.47      2.15 o 
  -5   4   3       58.37       58.25      1.11 o 
  -4   4   3      414.92      393.47      2.50 o 
  -3   4   3      101.47       83.77      1.02 o 
  -2   4   3      637.18      655.53      3.30 o 
  -1   4   3        1.10        6.28      0.38 o 
   0   4   3     1030.12      993.49      4.72 o 
   1   4   3        6.12        3.64      0.38 o 
   2   4   3       41.63       44.92      0.92 o 
   3   4   3      184.21      158.21      2.09 o 
   4   4   3       24.23       26.39      1.78 o 
   5   4   3       44.38       46.41      1.81 o 
   6   4   3       16.96       16.62      1.47 o 
   7   4   3       29.17       39.15      2.81 o 
  -9   5   3       15.52       16.24      1.83 o 
  -8   5   3        0.08        1.04      0.63 o 
  -7   5   3       33.46       35.12      1.60 o 
  -6   5   3      676.31      620.51      4.87 o 
  -5   5   3      438.12      415.16      3.75 o 
  -4   5   3        0.63        1.44      0.36 o 
  -3   5   3      709.58      700.70      3.32 o 
  -2   5   3      342.06      367.92      2.44 o 
  -1   5   3     3272.25     3421.08     12.62 o 
   0   5   3      151.84      156.86      1.87 o 
   1   5   3      108.03       95.89      1.44 o 
   2   5   3      266.53      267.45      2.37 o 
   3   5   3       46.05       49.06      1.43 o 
   4   5   3       91.67       86.05      1.86 o 
   5   5   3        3.87        3.59      0.95 o 
   6   5   3       18.66       18.02      1.52 o 
   7   5   3       41.62       45.81      5.52 o 
  -9   6   3       72.75       74.98      3.75 o 
  -8   6   3        8.32       12.10      2.56 o 
  -7   6   3       14.69       14.38      1.01 o 
  -6   6   3       20.49       27.43      1.36 o 
  -5   6   3      318.30      301.75      3.42 o 
  -4   6   3      259.73      238.52      2.68 o 
  -3   6   3      185.03      169.10      1.88 o 
  -2   6   3      383.22      406.27      3.17 o 
  -1   6   3      816.22      812.10      4.78 o 
   0   6   3      235.95      205.63      2.47 o 
   1   6   3      108.55      112.37      1.76 o 
   2   6   3       52.84       54.64      1.45 o 
   3   6   3      532.36      479.68      4.16 o 
   4   6   3       11.52       14.42      1.08 o 
   5   6   3       55.49       59.13      2.18 o 
   6   6   3        0.38        1.84      1.08 o 
  -8   7   3       19.57       24.66      2.06 o 
  -7   7   3        2.84        4.25      0.85 o 
  -6   7   3      384.08      358.42      4.57 o 
  -5   7   3       22.21       25.96      1.10 o 
  -4   7   3       97.32       91.43      1.56 o 
  -3   7   3      225.49      210.16      2.53 o 
  -2   7   3        0.24        0.23      0.44 o 
  -1   7   3      182.39      164.32      2.39 o 
   0   7   3       59.91       58.80      1.50 o 
   1   7   3       50.26       45.99      1.27 o 
   2   7   3      326.46      300.75      3.65 o 
   3   7   3       12.96       14.63      0.97 o 
   4   7   3      109.84      100.96      2.39 o 
   5   7   3        0.00        2.59      1.13 o 
   6   7   3        5.45       15.87     13.02 o 
  -8   8   3       40.25       50.48      2.93 o 
  -7   8   3       91.24       92.19      3.91 o 
  -6   8   3       49.87       50.86      1.94 o 
  -5   8   3       19.78       21.31      1.49 o 
  -4   8   3       56.72       51.71      1.57 o 
  -3   8   3       24.82       24.85      1.26 o 
  -2   8   3       29.67       31.46      1.57 o 
  -1   8   3       29.30       32.64      1.35 o 
   0   8   3      500.04      449.52      4.51 o 
   1   8   3      187.91      188.64      3.40 o 
   2   8   3        5.58        6.94      0.80 o 
   3   8   3      144.58      132.09      2.40 o 
   4   8   3       19.65       15.41      1.23 o 
   5   8   3      116.27      108.68      3.24 o 
  -7   9   3       59.11       48.86      3.46 o 
  -6   9   3       18.78       21.38      1.66 o 
  -5   9   3       45.01       45.05      2.13 o 
  -4   9   3       86.75       81.63      2.18 o 
  -3   9   3      204.80      186.72      3.57 o 
  -2   9   3        9.20       17.80      2.61 o 
  -1   9   3      332.71      309.61      5.75 o 
   0   9   3       69.26       67.18      1.98 o 
   1   9   3       80.04       74.84      2.48 o 
   2   9   3      103.50      106.94      2.62 o 
   3   9   3      109.99       99.07      2.32 o 
   4   9   3       25.19       25.78      1.73 o 
   5   9   3        0.32        2.48      1.58 o 
  -7  10   3        0.77        2.73      1.56 o 
  -6  10   3        9.77        9.52      1.34 o 
  -5  10   3       19.08       23.93      1.29 o 
  -4  10   3       49.71       52.08      2.40 o 
  -3  10   3        5.35        6.70      1.18 o 
  -2  10   3       33.16       39.85      2.11 o 
  -1  10   3        1.23        3.16      1.05 o 
   0  10   3       63.60       66.54      2.33 o 
   1  10   3        3.11        3.99      1.36 o 
   2  10   3       34.41       31.32      3.04 o 
   3  10   3       16.38       22.69      1.62 o 
   4  10   3        2.84        4.34      2.46 o 
  -6  11   3       14.11       11.07      2.55 o 
  -5  11   3       12.59       12.92      1.57 o 
  -4  11   3        8.13        8.87      1.91 o 
  -3  11   3        0.13        2.96      1.02 o 
  -2  11   3        9.25       13.24      1.92 o 
  -1  11   3       57.03       60.88      4.22 o 
   0  11   3       21.53       20.37      2.29 o 
   1  11   3        1.37        3.65      1.16 o 
   2  11   3       13.39       16.98      2.22 o 
   3  11   3       14.14       15.91      1.75 o 
  -4  12   3        0.00        3.24      2.25 o 
  -3  12   3        4.31        6.00      2.78 o 
  -2  12   3       11.67       18.98      3.40 o 
  -1  12   3        6.73       10.25      3.41 o 
   0  12   3       10.11       10.73      4.67 o 
   1  12   3       24.42       15.48     12.00 o 
   2  12   3        7.63       12.70      3.93 o 
  -2  13   3        1.67       21.37      4.55 o 
  -1  13   3       11.97       47.33      6.54 o 
 -10   0   4        6.97       19.30      4.13 o 
  -9   0   4      114.21      117.29      7.28 o 
  -8   0   4      317.75      294.49     13.12 o 
  -7   0   4        7.58       10.79      1.71 o 
  -6   0   4      643.80      647.27      9.76 o 
  -5   0   4      127.52      128.92      1.86 o 
  -4   0   4      828.20      823.74      6.56 o 
  -3   0   4      769.58      735.88      7.32 o 
  -2   0   4      300.62      253.18      2.29 o 
  -1   0   4     1307.90     1365.20      9.93 o 
   0   0   4     3253.27     3499.03     22.03 o 
   1   0   4      976.75      991.36      6.36 o 
   2   0   4      382.11      341.03      4.21 o 
   3   0   4      408.24      393.08      4.87 o 
   4   0   4      301.55      273.06      6.18 o 
   5   0   4       16.26       17.07      1.99 o 
   6   0   4      186.59      172.45      5.49 o 
   7   0   4        3.89        3.98      2.98 o 
 -10   1   4       53.08       62.64      5.03 o 
  -9   1   4       14.93       18.86      2.11 o 
  -8   1   4      159.10      155.14      3.00 o 
  -7   1   4       77.79       67.64      1.76 o 
  -6   1   4       81.50       92.19      1.13 o 
  -5   1   4       96.64       93.08      1.25 o 
  -4   1   4       96.34       98.07      1.20 o 
  -3   1   4        0.08        2.42      0.26 o 
  -2   1   4     1213.88     1275.78      4.78 o 
  -1   1   4      594.24      589.42      2.94 o 
   0   1   4     1807.37     1789.36      7.06 o 
   1   1   4        8.00        2.63      0.36 o 
   2   1   4      277.54      279.85      2.38 o 
   3   1   4      495.23      457.74      3.28 o 
   4   1   4      466.83      443.74      4.82 o 
   5   1   4      206.23      190.41      3.87 o 
   6   1   4        0.85        3.10      0.99 o 
   7   1   4       85.63       86.56      4.64 o 
 -10   2   4       23.99       21.48      5.70 o 
  -9   2   4        2.47        4.99      1.22 o 
  -8   2   4       97.65       96.04      2.67 o 
  -7   2   4       16.67       17.07      0.87 o 
  -6   2   4      759.22      724.24      7.01 o 
  -5   2   4        2.42        4.06      0.46 o 
  -4   2   4     1003.63      999.10      8.45 o 
  -3   2   4     1412.05     1498.92      7.34 o 
  -2   2   4      678.17      666.85      3.12 o 
  -1   2   4      773.36      778.30      3.42 o 
   0   2   4       38.19       47.01      0.84 o 
   1   2   4       16.60       13.62      0.62 o 
   2   2   4      121.93      113.35      1.61 o 
   3   2   4      522.66      507.21      3.84 o 
   4   2   4      176.74      168.56      2.82 o 
   5   2   4       63.71       55.69      2.02 o 
   6   2   4      144.16      140.52      3.55 o 
   7   2   4        1.15        1.61      1.96 o 
 -10   3   4       16.23       21.64      2.47 o 
  -9   3   4       43.85       42.43      2.77 o 
  -8   3   4       36.98       44.62      2.40 o 
  -7   3   4        3.66        3.75      0.57 o 
  -6   3   4        1.64        3.20      0.51 o 
  -5   3   4     1022.24     1029.18      6.40 o 
  -4   3   4       29.07       39.51      0.87 o 
  -3   3   4       29.35       36.89      0.64 o 
  -2   3   4      166.65      174.31      1.45 o 
  -1   3   4      229.72      275.64      1.92 o 
   0   3   4      688.26      648.05      3.78 o 
   1   3   4      613.58      627.39      4.67 o 
   2   3   4      213.64      194.21      2.28 o 
   3   3   4      708.51      647.40      4.83 o 
   4   3   4        3.55        3.54      0.71 o 
   5   3   4      181.56      181.25      3.44 o 
   6   3   4       12.32       13.67      1.41 o 
 -10   4   4        4.45        9.82      2.31 o 
  -9   4   4       30.44       37.42      2.74 o 
  -8   4   4        9.54       16.25      1.01 o 
  -7   4   4       11.80       12.96      0.95 o 
  -6   4   4      947.02      907.08      5.61 o 
  -5   4   4       56.22       58.45      1.28 o 
  -4   4   4      151.94      134.68      1.50 o 
  -3   4   4       28.72       22.16      0.63 o 
  -2   4   4     3916.31     4121.38     15.55 o 
  -1   4   4      458.36      434.06      3.05 o 
   0   4   4        4.40        8.73      1.43 o 
   1   4   4      248.11      244.22      2.37 o 
   2   4   4        0.01        1.03      0.46 o 
   3   4   4       34.84       33.28      1.08 o 
   4   4   4       24.01       23.71      1.20 o 
   5   4   4        9.67       15.22      1.54 o 
   6   4   4        9.93       11.15      1.41 o 
  -9   5   4        0.00        2.46      1.18 o 
  -8   5   4       29.77       35.33      1.54 o 
  -7   5   4       52.76       51.49      1.99 o 
  -6   5   4       23.50       23.46      1.09 o 
  -5   5   4       59.40       71.34      1.44 o 
  -4   5   4        0.01        0.26      0.32 o 
  -3   5   4        7.62       13.08      0.60 o 
  -2   5   4      827.76      868.32      4.54 o 
  -1   5   4       54.48       62.21      1.30 o 
   0   5   4      197.13      183.18      2.19 o 
   1   5   4       46.66       48.71      1.34 o 
   2   5   4      395.08      368.73      3.98 o 
   3   5   4      103.09       96.36      1.93 o 
   4   5   4       15.93       16.56      1.35 o 
   5   5   4       57.53       64.31      2.88 o 
   6   5   4        0.01        1.99      1.24 o 
  -9   6   4        3.05        4.74      1.22 o 
  -8   6   4        3.13        3.58      0.91 o 
  -7   6   4        2.00        2.87      0.69 o 
  -6   6   4        0.01        0.19      0.59 o 
  -5   6   4        0.03       -0.02      0.51 o 
  -4   6   4       33.39       33.75      0.97 o 
  -3   6   4      367.93      383.14      3.20 o 
  -2   6   4        0.07        0.64      0.43 o 
  -1   6   4       41.34       33.42      1.18 o 
   0   6   4       18.24       18.55      0.95 o 
   1   6   4      241.82      230.93      2.97 o 
   2   6   4        2.91        4.51      0.73 o 
   3   6   4       15.56       14.78      0.99 o 
   4   6   4        0.08        0.84      0.70 o 
   5   6   4        2.38        5.11      1.02 o 
   6   6   4        0.09        4.47      2.77 o 
  -9   7   4        6.60        4.43      3.55 o 
  -8   7   4       21.59       24.82      2.22 o 
  -7   7   4       51.67       52.67      1.85 o 
  -6   7   4        6.11        6.24      0.90 o 
  -5   7   4       60.57       51.85      1.55 o 
  -4   7   4        0.43        1.39      0.55 o 
  -3   7   4        0.18        1.76      0.53 o 
  -2   7   4       48.58       47.84      1.38 o 
  -1   7   4        1.06        2.39      0.61 o 
   0   7   4       63.57       59.21      1.59 o 
   1   7   4        7.26        9.27      0.88 o 
   2   7   4        4.71        7.10      0.96 o 
   3   7   4        1.04        1.33      0.66 o 
   4   7   4       38.85       33.30      1.84 o 
   5   7   4        4.85        8.51      1.42 o 
  -8   8   4       42.20       43.36      2.19 o 
  -7   8   4        9.67        9.34      1.18 o 
  -6   8   4        2.28        4.03      0.93 o 
  -5   8   4       11.87       13.98      1.42 o 
  -4   8   4      157.27      140.15      2.73 o 
  -3   8   4       68.32       59.28      1.99 o 
  -2   8   4        0.00        0.81      0.82 o 
  -1   8   4      104.32      108.24      2.47 o 
   0   8   4      170.75      154.12      2.76 o 
   1   8   4       39.27       41.43      1.73 o 
   2   8   4       49.19       50.85      1.93 o 
   3   8   4       13.59       18.53      1.24 o 
   4   8   4       13.16       18.65      1.61 o 
   5   8   4        9.51       10.29      4.06 o 
  -7   9   4        0.26        2.42      1.17 o 
  -6   9   4       24.03       22.93      1.75 o 
  -5   9   4       22.22       20.44      1.17 o 
  -4   9   4        0.86        2.43      0.96 o 
  -3   9   4        2.67        3.56      0.89 o 
  -2   9   4       51.05       54.51      2.45 o 
  -1   9   4       71.04       67.98      2.01 o 
   0   9   4       86.85       80.59      2.59 o 
   1   9   4       14.84       15.15      1.60 o 
   2   9   4        3.82        8.49      1.19 o 
   3   9   4        1.15        2.43      1.01 o 
   4   9   4        0.52        2.72      1.73 o 
  -7  10   4        2.58        4.38      1.78 o 
  -6  10   4       29.85       29.20      3.32 o 
  -5  10   4       21.44       22.87      1.72 o 
  -4  10   4        2.25        5.78      1.26 o 
  -3  10   4       68.42       63.14      2.95 o 
  -2  10   4        0.23        3.58      0.95 o 
  -1  10   4        3.59        5.77      1.14 o 
   0  10   4        1.99        1.80      1.16 o 
   1  10   4        3.97        8.10      1.83 o 
   2  10   4       16.25       22.55      1.69 o 
   3  10   4        5.24        7.97      1.27 o 
  -6  11   4       31.22       28.03      2.46 o 
  -5  11   4       31.20       35.92      2.37 o 
  -4  11   4        0.29        3.91      1.23 o 
  -3  11   4       11.61       15.58      1.73 o 
  -2  11   4       18.10       27.54      3.71 o 
  -1  11   4        8.05       12.97      4.04 o 
   0  11   4        1.25        4.67      2.44 o 
   1  11   4        6.83        9.28      4.04 o 
   2  11   4        0.83        2.36      2.07 o 
  -4  12   4        3.03        4.04      1.80 o 
  -3  12   4       11.23       12.65      2.41 o 
  -2  12   4        0.92        3.61      1.42 o 
  -1  12   4        4.66       18.08      7.70 o 
   0  12   4        0.74        6.32      2.63 o 
   1  12   4        0.51        6.80      3.94 o 
 -10   1   5        0.23        0.71      1.68 o 
  -9   1   5        1.40        2.75      1.28 o 
  -8   1   5        1.59        0.57      0.80 o 
  -7   1   5       38.98       43.27      1.37 o 
  -6   1   5        1.56        1.90      0.35 o 
  -5   1   5        7.72       10.98      0.59 o 
  -4   1   5      196.73      202.15      2.48 o 
  -3   1   5      888.30      972.56      5.37 o 
  -2   1   5        0.02        0.09      0.24 o 
  -1   1   5       16.78       22.15      0.69 o 
   0   1   5       39.64       36.74      0.88 o 
   1   1   5       13.02       20.00      0.85 o 
   2   1   5        3.24        5.12      0.66 o 
   3   1   5       49.85       47.47      1.32 o 
   4   1   5        0.07        1.58      0.52 o 
   5   1   5        0.00        0.81      0.81 o 
   6   1   5       22.17       28.03      1.97 o 
 -10   2   5       14.32       11.05      2.63 o 
  -9   2   5       52.55       50.19      2.60 o 
  -8   2   5        9.39        8.88      1.12 o 
  -7   2   5      397.27      368.14      4.04 o 
  -6   2   5       22.11       26.36      0.78 o 
  -5   2   5       12.98       13.89      0.76 o 
  -4   2   5      234.31      256.09      2.23 o 
  -3   2   5      680.45      692.61      4.02 o 
  -2   2   5      163.34      182.60      1.56 o 
  -1   2   5       26.05       29.43      0.76 o 
   0   2   5       44.43       36.40      0.96 o 
   1   2   5      138.24      143.68      1.95 o 
   2   2   5        3.94        5.73      0.71 o 
   3   2   5       25.72       27.88      1.09 o 
   4   2   5       12.07       13.54      1.31 o 
   5   2   5        1.41        1.76      0.93 o 
   6   2   5        0.09        2.91      1.14 o 
 -10   3   5        0.00        1.72      1.38 o 
  -9   3   5       25.71       25.06      2.32 o 
  -8   3   5       31.62       31.58      1.10 o 
  -7   3   5      168.93      158.69      2.43 o 
  -6   3   5      644.51      605.01      4.76 o 
  -5   3   5       18.40       24.36      0.96 o 
  -4   3   5       32.17       27.50      0.77 o 
  -3   3   5      100.64      106.35      1.24 o 
  -2   3   5      577.61      573.63      3.52 o 
  -1   3   5        0.84        0.47      0.30 o 
   0   3   5       14.48       15.13      0.69 o 
   1   3   5      444.18      446.44      3.62 o 
   2   3   5        6.49        7.98      0.86 o 
   3   3   5       16.55       18.68      0.91 o 
   4   3   5        2.92        3.93      0.85 o 
   5   3   5       26.83       27.26      2.10 o 
   6   3   5       28.35       25.84      2.71 o 
 -10   4   5       93.65       92.40      4.58 o 
  -9   4   5       15.79       14.95      1.99 o 
  -8   4   5        1.35        1.10      0.60 o 
  -7   4   5        8.05        8.51      0.85 o 
  -6   4   5       95.27       88.30      2.08 o 
  -5   4   5      163.21      134.74      2.21 o 
  -4   4   5       27.69       27.83      0.76 o 
  -3   4   5        4.74        4.30      0.45 o 
  -2   4   5      479.18      447.79      3.11 o 
  -1   4   5       10.86       11.54      0.61 o 
   0   4   5      238.31      234.63      2.52 o 
   1   4   5       35.09       38.13      1.29 o 
   2   4   5      271.77      241.63      3.76 o 
   3   4   5       42.83       39.93      1.23 o 
   4   4   5      172.18      172.24      3.20 o 
   5   4   5       28.69       27.26      2.57 o 
   6   4   5        4.46        7.46      2.39 o 
  -9   5   5       27.42       31.98      1.91 o 
  -8   5   5       50.93       45.02      1.79 o 
  -7   5   5        9.42       11.03      0.80 o 
  -6   5   5        0.04        0.48      0.49 o 
  -5   5   5      217.79      207.44      2.73 o 
  -4   5   5       75.28       73.38      1.29 o 
  -3   5   5       70.01       75.85      1.38 o 
  -2   5   5      185.65      190.25      2.22 o 
  -1   5   5      109.40       99.77      1.86 o 
   0   5   5       51.65       52.70      1.40 o 
   1   5   5      222.14      217.53      3.16 o 
   2   5   5        5.89        7.49      0.99 o 
   3   5   5      343.86      321.42      3.95 o 
   4   5   5      125.17      113.49      3.00 o 
   5   5   5        3.49        6.10      1.38 o 
  -9   6   5        0.32        3.49      0.97 o 
  -8   6   5       20.08       22.06      1.80 o 
  -7   6   5        7.94        8.73      0.91 o 
  -6   6   5        6.92        7.09      0.87 o 
  -5   6   5      562.89      512.32      4.80 o 
  -4   6   5       12.90       12.91      0.79 o 
  -3   6   5        9.18       11.79      0.81 o 
  -2   6   5      183.18      177.81      2.72 o 
  -1   6   5     1432.53     1315.59      8.18 o 
   0   6   5      283.17      273.39      3.47 o 
   1   6   5       27.20       31.35      1.60 o 
   2   6   5      395.53      349.33      5.02 o 
   3   6   5       21.22       27.62      1.40 o 
   4   6   5       41.23       40.61      1.88 o 
   5   6   5       51.38       65.35      5.27 o 
  -9   7   5        2.39        5.68      1.79 o 
  -8   7   5       22.20       23.33      1.62 o 
  -7   7   5       20.81       21.95      1.40 o 
  -6   7   5      189.05      179.58      2.89 o 
  -5   7   5        2.29        3.00      0.66 o 
  -4   7   5      229.22      205.63      3.29 o 
  -3   7   5       43.96       43.75      1.60 o 
  -2   7   5      953.11      890.10      7.27 o 
  -1   7   5       55.89       54.72      1.85 o 
   0   7   5      120.83      109.45      2.44 o 
   1   7   5      243.40      229.75      4.19 o 
   2   7   5        5.30        4.20      1.08 o 
   3   7   5       61.91       61.90      1.96 o 
   4   7   5       10.26       12.76      1.42 o 
  -8   8   5        1.51        3.29      1.10 o 
  -7   8   5       13.53       10.25      1.86 o 
  -6   8   5        0.81        2.53      0.99 o 
  -5   8   5      133.28      122.28      2.71 o 
  -4   8   5       29.54       28.55      1.31 o 
  -3   8   5      160.05      146.50      3.19 o 
  -2   8   5      510.88      479.21      5.48 o 
  -1   8   5       42.69       44.24      1.96 o 
   0   8   5        6.97       12.81      1.41 o 
   1   8   5        5.89        7.96      1.16 o 
   2   8   5      127.49      115.48      3.01 o 
   3   8   5       11.85       16.49      1.31 o 
   4   8   5       31.84       41.96      3.87 o 
  -7   9   5       53.82       55.36      3.34 o 
  -6   9   5       54.35       55.95      4.14 o 
  -5   9   5        7.11        7.44      1.05 o 
  -4   9   5       21.30       26.68      1.96 o 
  -3   9   5       55.69       60.54      2.26 o 
  -2   9   5       15.40       20.43      1.93 o 
  -1   9   5        0.04        1.61      1.03 o 
   0   9   5        9.62       16.35      2.69 o 
   1   9   5      115.48      102.49      3.21 o 
   2   9   5       12.67       15.78      1.48 o 
   3   9   5        7.10        9.47      1.49 o 
  -7  10   5       65.77       64.20      4.90 o 
  -6  10   5        8.19       11.37      1.41 o 
  -5  10   5       24.18       29.75      2.00 o 
  -4  10   5        6.39        8.37      1.20 o 
  -3  10   5        7.24       11.08      1.63 o 
  -2  10   5       16.67       21.37      1.87 o 
  -1  10   5        3.10        5.47      1.48 o 
   0  10   5       98.37       99.38      4.00 o 
   1  10   5        0.75        4.80      2.73 o 
   2  10   5       24.33       34.71      3.78 o 
   3  10   5        6.66       22.88      5.94 o 
  -6  11   5       11.51       14.80      3.16 o 
  -5  11   5        5.25        8.56      2.60 o 
  -4  11   5       56.96       53.56      2.41 o 
  -3  11   5        4.60       11.85      2.50 o 
  -2  11   5       36.09       39.67      3.43 o 
  -1  11   5       11.55       14.72      1.75 o 
   0  11   5        1.29        9.40      2.72 o 
   1  11   5       12.14        8.80      3.17 o 
  -4  12   5        2.00        2.99      1.69 o 
  -3  12   5       17.34       27.78      4.96 o 
  -2  12   5        2.09       18.18      6.14 o 
  -1  12   5        8.54       14.22      3.49 o 
   0  12   5        8.24       36.24      7.58 o 
 -10   0   6       11.39        6.52      2.46 o 
  -9   0   6       57.78       62.79      5.06 o 
  -8   0   6       10.67        8.20      1.38 o 
  -7   0   6      543.88      528.89     11.55 o 
  -6   0   6      900.34      828.73      7.58 o 
  -5   0   6      545.07      505.24     10.55 o 
  -4   0   6      790.62      851.25     13.69 o 
  -3   0   6        0.45        0.81      0.48 o 
  -2   0   6     2118.50     2104.77     14.84 o 
  -1   0   6        3.38        2.45      0.60 o 
   0   0   6      144.14      148.20      2.83 o 
   1   0   6      519.84      482.23      6.97 o 
   2   0   6       49.57       57.05      3.24 o 
   3   0   6       20.25       20.35      2.19 o 
   4   0   6      132.30      118.77      4.01 o 
   5   0   6      130.39      127.09     10.64 o 
 -10   1   6       76.71       72.85      4.74 o 
  -9   1   6       62.74       64.40      3.08 o 
  -8   1   6        9.26        8.41      1.12 o 
  -7   1   6      325.25      317.14      3.91 o 
  -6   1   6      395.29      365.51      3.78 o 
  -5   1   6      102.01       95.37      1.72 o 
  -4   1   6        2.25        3.81      0.39 o 
  -3   1   6     1188.35     1212.57      6.02 o 
  -2   1   6      429.72      411.73      3.24 o 
  -1   1   6      365.56      342.81      2.80 o 
   0   1   6      211.21      186.00      2.26 o 
   1   1   6       28.69       29.26      1.41 o 
   2   1   6      676.97      616.65      6.39 o 
   3   1   6        0.77        0.34      0.70 o 
   4   1   6       95.54      101.37      3.27 o 
   5   1   6        5.15        5.82      2.48 o 
 -10   2   6       27.86       26.81      3.13 o 
  -9   2   6       99.66      100.25      3.46 o 
  -8   2   6        2.48        2.54      0.72 o 
  -7   2   6      291.20      272.98      2.57 o 
  -6   2   6        5.41        4.88      0.60 o 
  -5   2   6      130.24      111.61      2.07 o 
  -4   2   6      210.42      187.57      1.90 o 
  -3   2   6       42.60       47.87      0.97 o 
  -2   2   6      386.79      353.06      2.82 o 
  -1   2   6       16.30       23.21      0.88 o 
   0   2   6      159.44      154.72      2.26 o 
   1   2   6      344.63      313.01      3.96 o 
   2   2   6       42.28       45.70      1.82 o 
   3   2   6       11.27       10.81      1.02 o 
   4   2   6       20.71       23.44      1.77 o 
   5   2   6       28.00       28.33      2.63 o 
 -10   3   6       30.32       28.46      2.87 o 
  -9   3   6       17.18       25.00      3.06 o 
  -8   3   6        0.25        0.70      0.57 o 
  -7   3   6        2.28        4.91      0.57 o 
  -6   3   6       20.77       23.64      1.11 o 
  -5   3   6       54.97       56.44      1.22 o 
  -4   3   6       77.10       95.76      1.43 o 
  -3   3   6       68.39       70.14      1.31 o 
  -2   3   6      246.90      235.56      2.21 o 
  -1   3   6     1074.84     1017.27      5.87 o 
   0   3   6      318.92      297.76      3.11 o 
   1   3   6       72.50       67.76      1.80 o 
   2   3   6      398.58      347.15      4.53 o 
   3   3   6      140.41      128.15      2.40 o 
   4   3   6      208.45      193.75      4.06 o 
   5   3   6       18.77       18.42      3.09 o 
 -10   4   6        1.61        2.03      1.64 o 
  -9   4   6       22.18       25.67      1.46 o 
  -8   4   6      104.10       91.22      2.29 o 
  -7   4   6       44.22       47.55      1.36 o 
  -6   4   6       12.16       11.54      1.00 o 
  -5   4   6        8.86        9.70      0.80 o 
  -4   4   6      533.54      514.50      3.80 o 
  -3   4   6      130.64      131.98      1.87 o 
  -2   4   6       85.66       80.72      1.58 o 
  -1   4   6       41.69       45.16      1.31 o 
   0   4   6      318.80      302.26      3.31 o 
   1   4   6       18.91       22.81      1.31 o 
   2   4   6       77.51       68.32      2.07 o 
   3   4   6      211.67      186.85      3.08 o 
   4   4   6       15.39       15.99      1.48 o 
   5   4   6       12.05       11.32      2.79 o 
  -9   5   6        1.16        4.20      0.93 o 
  -8   5   6        7.43        6.64      1.10 o 
  -7   5   6        8.14        8.71      0.88 o 
  -6   5   6       10.09       14.87      1.14 o 
  -5   5   6       54.82       52.51      1.42 o 
  -4   5   6       28.58       29.46      1.03 o 
  -3   5   6        0.12        0.88      0.47 o 
  -2   5   6        7.52        8.00      0.81 o 
  -1   5   6      320.98      292.72      3.35 o 
   0   5   6       11.56       12.73      1.00 o 
   1   5   6        5.59        6.62      0.90 o 
   2   5   6      136.99      129.67      2.88 o 
   3   5   6        2.07        3.57      0.78 o 
   4   5   6       45.93       48.49      2.39 o 
  -9   6   6        4.35        7.73      1.80 o 
  -8   6   6        1.25        1.74      0.86 o 
  -7   6   6      101.66       99.43      2.36 o 
  -6   6   6       10.61       13.09      1.18 o 
  -5   6   6       90.17       83.42      1.90 o 
  -4   6   6       15.53       21.21      1.18 o 
  -3   6   6      252.01      230.61      3.38 o 
  -2   6   6        1.24        1.22      0.69 o 
  -1   6   6       58.53       54.77      1.80 o 
   0   6   6        2.32        1.69      0.69 o 
   1   6   6        9.47       16.07      1.53 o 
   2   6   6       18.07       23.69      1.44 o 
   3   6   6        0.71        2.07      0.76 o 
   4   6   6        2.91        4.51      1.74 o 
  -9   7   6        4.47        3.51      1.52 o 
  -8   7   6        4.35        6.71      0.92 o 
  -7   7   6        0.91        2.09      0.83 o 
  -6   7   6        0.85        2.64      0.92 o 
  -5   7   6        0.01        0.13      0.63 o 
  -4   7   6       10.86       13.07      1.03 o 
  -3   7   6      110.06       99.39      2.35 o 
  -2   7   6       99.53       97.46      2.44 o 
  -1   7   6       21.71       25.57      1.48 o 
   0   7   6        1.69        2.73      0.81 o 
   1   7   6       15.88       13.32      1.48 o 
   2   7   6       16.68       19.05      1.93 o 
   3   7   6        0.28        2.52      0.89 o 
   4   7   6        1.90        1.73      1.66 o 
  -8   8   6       29.72       26.10      2.09 o 
  -7   8   6        1.26        4.67      1.48 o 
  -6   8   6       21.61       22.79      1.86 o 
  -5   8   6        2.60        3.92      0.85 o 
  -4   8   6        0.64        1.47      0.80 o 
  -3   8   6       12.82       15.23      1.57 o 
  -2   8   6       31.69       32.49      2.04 o 
  -1   8   6       10.16        9.11      1.45 o 
   0   8   6        0.94        2.54      1.04 o 
   1   8   6        0.85        0.74      0.89 o 
   2   8   6        1.62        4.22      1.03 o 
   3   8   6        7.64        8.94      1.70 o 
  -7   9   6       24.67       25.28      2.41 o 
  -6   9   6        1.03        1.98      1.03 o 
  -5   9   6        3.80        3.84      1.53 o 
  -4   9   6       23.40       16.20      1.54 o 
  -3   9   6        2.59        6.55      1.88 o 
  -2   9   6        5.82        6.32      1.08 o 
  -1   9   6        2.24        4.99      1.32 o 
   0   9   6       20.48       19.13      2.15 o 
   1   9   6        9.54       10.88      1.47 o 
   2   9   6       17.35       18.34      2.47 o 
  -6  10   6       12.74       13.73      2.07 o 
  -5  10   6       22.39       25.59      4.98 o 
  -4  10   6       11.41       15.93      1.73 o 
  -3  10   6       13.11       13.95      1.69 o 
  -2  10   6       33.24       38.95      2.38 o 
  -1  10   6       29.59       34.27      2.19 o 
   0  10   6        0.33        1.04      1.67 o 
   1  10   6       72.06       74.58      6.37 o 
   2  10   6        0.98       11.77      5.29 o 
  -5  11   6        5.58        4.03      1.72 o 
  -4  11   6        1.54        2.78      1.42 o 
  -3  11   6       17.59       31.64      8.44 o 
  -2  11   6       41.38       43.54      4.33 o 
  -1  11   6       16.15       24.82      2.81 o 
   0  11   6        1.32       -3.27      3.27 o 
 -10   1   7        2.12        3.90      2.15 o 
  -9   1   7        0.79        1.62      1.05 o 
  -8   1   7      205.03      193.15      3.24 o 
  -7   1   7      268.89      242.45      3.03 o 
  -6   1   7       45.11       43.53      1.40 o 
  -5   1   7       23.64       23.61      1.00 o 
  -4   1   7      159.73      163.19      2.33 o 
  -3   1   7       34.11       36.55      1.18 o 
  -2   1   7       30.65       34.26      1.30 o 
  -1   1   7        2.13        2.50      0.61 o 
   0   1   7        2.66        3.53      0.69 o 
   1   1   7      110.22      107.57      2.77 o 
   2   1   7        2.73        2.17      0.95 o 
   3   1   7        1.25        2.19      0.86 o 
   4   1   7        1.89        6.15      1.33 o 
 -10   2   7       14.24       16.02      2.36 o 
  -9   2   7        0.01        0.84      1.16 o 
  -8   2   7        4.81        4.71      0.79 o 
  -7   2   7       15.67       17.63      1.01 o 
  -6   2   7      145.31      132.97      2.24 o 
  -5   2   7        5.70        9.28      0.78 o 
  -4   2   7       74.48       69.44      1.45 o 
  -3   2   7      190.02      192.21      2.35 o 
  -2   2   7       81.90       76.14      1.69 o 
  -1   2   7       44.93       45.10      1.39 o 
   0   2   7       46.12       48.39      1.61 o 
   1   2   7        3.45        2.76      0.80 o 
   2   2   7      209.43      188.45      3.64 o 
   3   2   7        0.19        2.55      0.87 o 
   4   2   7        0.02        2.36      1.13 o 
 -10   3   7        0.75        2.48      1.59 o 
  -9   3   7       22.83       23.59      1.21 o 
  -8   3   7        0.75        0.79      0.67 o 
  -7   3   7        0.71        1.43      0.58 o 
  -6   3   7        5.38        7.10      0.81 o 
  -5   3   7       92.20       91.32      2.07 o 
  -4   3   7      126.13      122.97      2.04 o 
  -3   3   7        0.37        0.97      0.48 o 
  -2   3   7      527.56      509.24      4.72 o 
  -1   3   7      140.50      136.53      2.26 o 
   0   3   7        0.09        0.43      0.56 o 
   1   3   7      108.08      104.17      2.48 o 
   2   3   7       46.09       50.51      1.97 o 
   3   3   7       27.56       28.45      1.80 o 
   4   3   7       25.84       27.13      2.71 o 
 -10   4   7        1.66        4.00      1.65 o 
  -9   4   7       16.26       14.67      1.19 o 
  -8   4   7       12.37       16.51      0.99 o 
  -7   4   7       99.21       87.38      2.04 o 
  -6   4   7      191.33      171.22      3.24 o 
  -5   4   7       86.74       84.13      1.95 o 
  -4   4   7       30.90       32.82      1.42 o 
  -3   4   7      357.35      356.45      4.22 o 
  -2   4   7      133.24      120.23      2.20 o 
  -1   4   7      287.00      272.72      3.49 o 
   0   4   7        4.62        4.97      0.75 o 
   1   4   7       65.64       63.39      2.21 o 
   2   4   7       43.89       50.34      1.99 o 
   3   4   7       17.94       21.16      1.35 o 
   4   4   7        6.65        4.82      2.14 o 
  -9   5   7       21.37       25.49      2.82 o 
  -8   5   7        4.59        5.33      0.71 o 
  -7   5   7      139.66      133.33      2.84 o 
  -6   5   7        6.17        7.82      0.82 o 
  -5   5   7       21.49       18.91      1.25 o 
  -4   5   7      302.43      268.18      3.50 o 
  -3   5   7       82.73       77.25      2.01 o 
  -2   5   7        3.23        5.76      0.84 o 
  -1   5   7       61.61       60.93      1.75 o 
   0   5   7      282.46      265.38      4.08 o 
   1   5   7       21.04       26.20      1.76 o 
   2   5   7       24.11       27.05      1.66 o 
   3   5   7        4.30        7.50      1.12 o 
   4   5   7        0.33        2.46      1.51 o 
  -9   6   7        0.04        2.17      1.13 o 
  -8   6   7       15.73       16.75      1.26 o 
  -7   6   7       98.95       86.51      2.52 o 
  -6   6   7       98.25       84.53      2.65 o 
  -5   6   7       29.58       25.20      1.12 o 
  -4   6   7        0.05        0.43      0.70 o 
  -3   6   7      382.18      361.25      4.82 o 
  -2   6   7       11.32       13.35      1.06 o 
  -1   6   7       28.24       38.81      1.75 o 
   0   6   7       38.19       43.83      2.08 o 
   1   6   7       46.28       50.13      2.66 o 
   2   6   7       36.57       41.15      1.98 o 
   3   6   7       76.91       79.80      3.25 o 
  -9   7   7       30.26       27.47      3.04 o 
  -8   7   7        5.84        5.58      1.05 o 
  -7   7   7       70.58       68.75      3.24 o 
  -6   7   7        9.28        9.67      1.31 o 
  -5   7   7        0.58        2.84      0.71 o 
  -4   7   7       96.95       97.83      2.61 o 
  -3   7   7       21.93       27.40      1.58 o 
  -2   7   7        2.54        4.22      1.10 o 
  -1   7   7      101.21      100.49      2.80 o 
   0   7   7       77.14       78.55      2.88 o 
   1   7   7       55.39       63.48      2.82 o 
   2   7   7       38.71       44.05      2.19 o 
   3   7   7       98.37       91.16      5.18 o 
  -8   8   7       19.37       25.34      4.67 o 
  -7   8   7        1.90        4.12      1.48 o 
  -6   8   7      182.09      171.36      4.53 o 
  -5   8   7       15.44       19.08      1.31 o 
  -4   8   7        3.52        5.52      1.28 o 
  -3   8   7       75.53       81.26      2.69 o 
  -2   8   7       34.00       29.72      1.93 o 
  -1   8   7      126.14      119.82      3.31 o 
   0   8   7       15.88       19.48      1.97 o 
   1   8   7       65.72       61.11      4.29 o 
   2   8   7      104.33      106.30      6.30 o 
  -7   9   7       45.52       44.47      4.68 o 
  -6   9   7        3.85        5.08      1.32 o 
  -5   9   7       51.59       57.43      2.54 o 
  -4   9   7       33.16       34.61      2.46 o 
  -3   9   7      104.74       87.86      3.05 o 
  -2   9   7      136.02      120.04      3.64 o 
  -1   9   7        3.00        6.12      1.36 o 
   0   9   7       40.59       38.83      6.22 o 
   1   9   7        4.80        6.19      2.15 o 
  -6  10   7       20.34       24.67      3.98 o 
  -5  10   7        3.01        6.08      2.83 o 
  -4  10   7       52.56       48.45      3.06 o 
  -3  10   7      178.01      159.49      5.58 o 
  -2  10   7        0.96        5.84      1.40 o 
  -1  10   7       52.89       50.82      5.37 o 
   0  10   7        0.00        2.92      4.17 o 
  -4  11   7        7.90        7.95      2.20 o 
  -3  11   7        0.01        8.57      3.53 o 
  -2  11   7       15.59       23.16      4.88 o 
 -10   0   8       55.91       58.32      4.12 o 
  -9   0   8        5.12        6.01      1.90 o 
  -8   0   8       87.55       86.36      2.61 o 
  -7   0   8        5.10        2.69      0.94 o 
  -6   0   8       47.32       40.95      2.32 o 
  -5   0   8       41.15       37.43      2.06 o 
  -4   0   8        4.84        3.12      0.94 o 
  -3   0   8      239.55      199.69      4.70 o 
  -2   0   8      277.02      270.96      5.40 o 
  -1   0   8       30.53       30.96      2.12 o 
   0   0   8      384.70      347.86      7.62 o 
   1   0   8       14.59       13.18      2.80 o 
   2   0   8      100.01       90.05      5.86 o 
   3   0   8      139.90      126.20      4.42 o 
 -10   1   8        8.93       10.11      1.88 o 
  -9   1   8        7.38       10.08      1.01 o 
  -8   1   8       71.47       74.51      1.73 o 
  -7   1   8      105.09      103.66      2.22 o 
  -6   1   8       96.13       87.47      2.13 o 
  -5   1   8       60.65       63.18      1.65 o 
  -4   1   8      160.21      160.17      2.67 o 
  -3   1   8      377.69      363.54      4.55 o 
  -2   1   8      229.83      230.05      3.50 o 
  -1   1   8      464.08      417.59      4.68 o 
   0   1   8        5.22        8.57      1.18 o 
   1   1   8      405.96      356.13      6.60 o 
   2   1   8       41.80       44.09      2.62 o 
   3   1   8       77.51       79.28      2.55 o 
 -10   2   8        8.82        5.94      2.33 o 
  -9   2   8       37.88       35.86      1.76 o 
  -8   2   8       42.06       47.09      1.46 o 
  -7   2   8      243.69      226.99      3.35 o 
  -6   2   8        0.79        0.32      0.59 o 
  -5   2   8      377.70      358.44      4.01 o 
  -4   2   8       26.44       27.65      1.38 o 
  -3   2   8      328.04      304.64      3.92 o 
  -2   2   8       58.02       56.80      1.82 o 
  -1   2   8       15.16       17.65      1.12 o 
   0   2   8      162.33      147.09      3.26 o 
   1   2   8        1.83        2.62      1.02 o 
   2   2   8       41.38       40.15      2.10 o 
   3   2   8       56.06       50.84      2.28 o 
 -10   3   8        0.05        2.55      1.48 o 
  -9   3   8        6.26        5.28      1.23 o 
  -8   3   8      155.97      155.20      2.65 o 
  -7   3   8       23.77       24.69      1.35 o 
  -6   3   8      185.36      167.60      3.29 o 
  -5   3   8        0.51        1.13      0.62 o 
  -4   3   8       72.31       68.55      2.10 o 
  -3   3   8      302.47      278.98      4.12 o 
  -2   3   8      226.09      201.67      3.16 o 
  -1   3   8        0.33        2.35      0.67 o 
   0   3   8        6.58        8.65      1.11 o 
   1   3   8      133.38      126.10      3.52 o 
   2   3   8        0.11        1.19      0.84 o 
   3   3   8       27.93       30.56      2.57 o 
 -10   4   8       35.39       42.28      3.57 o 
  -9   4   8       18.06       19.27      1.53 o 
  -8   4   8        5.99        6.90      1.02 o 
  -7   4   8       25.58       29.47      1.59 o 
  -6   4   8       12.78       15.78      1.42 o 
  -5   4   8       65.32       63.74      1.72 o 
  -4   4   8       17.93       23.64      1.45 o 
  -3   4   8        0.55        1.92      0.73 o 
  -2   4   8       19.10       24.47      1.40 o 
  -1   4   8        5.06        4.39      0.81 o 
   0   4   8       27.79       27.00      1.70 o 
   1   4   8       11.10       11.41      1.56 o 
   2   4   8        0.22        1.72      0.91 o 
   3   4   8        5.69        8.15      1.64 o 
  -9   5   8       17.05       19.82      1.87 o 
  -8   5   8        4.30        7.16      1.00 o 
  -7   5   8        0.85        2.43      0.85 o 
  -6   5   8       25.38       34.25      2.01 o 
  -5   5   8        0.38        0.87      0.63 o 
  -4   5   8        1.35        1.28      0.85 o 
  -3   5   8      169.83      159.46      3.44 o 
  -2   5   8       36.53       36.33      1.91 o 
  -1   5   8       27.91       30.86      2.20 o 
   0   5   8        1.38        2.08      0.94 o 
   1   5   8      116.52       96.19      3.40 o 
   2   5   8       12.70       16.73      2.31 o 
   3   5   8       42.32       42.48      4.01 o 
  -9   6   8        0.07        3.16      1.65 o 
  -8   6   8       21.01       28.45      1.76 o 
  -7   6   8       11.63       13.40      1.58 o 
  -6   6   8        2.73        4.44      1.38 o 
  -5   6   8        3.50        6.37      1.01 o 
  -4   6   8        1.20        2.88      0.91 o 
  -3   6   8       49.76       47.32      2.03 o 
  -2   6   8       37.21       37.81      1.98 o 
  -1   6   8        3.60        6.37      1.14 o 
   0   6   8       33.47       28.43      2.27 o 
   1   6   8       13.17       14.28      1.84 o 
   2   6   8       28.22       25.27      2.82 o 
  -8   7   8        7.82        6.06      1.67 o 
  -7   7   8       25.88       27.92      4.88 o 
  -6   7   8        0.01        1.02      0.93 o 
  -5   7   8        1.99        2.90      0.96 o 
  -4   7   8       27.31       23.45      1.73 o 
  -3   7   8        8.43        8.74      1.47 o 
  -2   7   8       13.06       15.92      2.21 o 
  -1   7   8       44.07       45.46      2.46 o 
   0   7   8       16.37       18.76      2.03 o 
   1   7   8        8.81        8.75      1.79 o 
   2   7   8        3.38       10.51      3.26 o 
  -8   8   8        2.08        1.61      1.65 o 
  -7   8   8        4.21        6.41      1.67 o 
  -6   8   8       23.18       21.99      2.20 o 
  -5   8   8        6.56        6.86      2.11 o 
  -4   8   8       60.60       59.65      2.39 o 
  -3   8   8       13.92       11.90      1.68 o 
  -2   8   8        3.09        6.39      1.71 o 
  -1   8   8        1.53        6.55      1.40 o 
   0   8   8       16.32       25.57      3.64 o 
   1   8   8        0.22        6.04      2.25 o 
  -7   9   8        2.71        3.24      1.74 o 
  -6   9   8        3.44        3.47      1.13 o 
  -5   9   8        0.03        2.98      1.27 o 
  -4   9   8       35.04       29.08      2.81 o 
  -3   9   8       36.10       41.11      2.79 o 
  -2   9   8        1.96        3.08      2.58 o 
  -1   9   8        6.10        8.55      2.39 o 
   0   9   8       15.15       14.47      3.66 o 
  -5  10   8        0.49       -0.23      2.71 o 
  -4  10   8        8.81       10.64      2.17 o 
  -3  10   8        6.62        8.16      2.62 o 
  -2  10   8        4.77       15.93      4.96 o 
 -10   1   9        5.04        5.89      1.57 o 
  -9   1   9       17.87       19.24      1.78 o 
  -8   1   9       98.85       88.75      2.17 o 
  -7   1   9        0.56        0.33      0.78 o 
  -6   1   9        0.35        1.70      0.99 o 
  -5   1   9        3.36        4.86      0.80 o 
  -4   1   9        9.00       11.44      1.64 o 
  -3   1   9      227.35      217.33      3.92 o 
  -2   1   9       59.75       64.31      2.29 o 
  -1   1   9        0.07        2.63      0.72 o 
   0   1   9       15.86       14.47      1.53 o 
   1   1   9       36.33       38.53      2.59 o 
   2   1   9       11.20       10.41      2.14 o 
 -10   2   9        3.25        6.09      1.53 o 
  -9   2   9       40.55       42.08      1.62 o 
  -8   2   9        7.34        7.20      0.94 o 
  -7   2   9       58.11       57.37      2.35 o 
  -6   2   9        2.12        1.64      0.69 o 
  -5   2   9       98.47       97.50      2.64 o 
  -4   2   9       50.25       56.90      2.29 o 
  -3   2   9       32.62       32.53      1.69 o 
  -2   2   9      138.92      134.77      2.96 o 
  -1   2   9       43.60       54.38      2.11 o 
   0   2   9       18.78       21.97      2.07 o 
   1   2   9       31.52       38.37      3.00 o 
   2   2   9        0.51        1.00      1.44 o 
 -10   3   9        3.34        7.10      1.73 o 
  -9   3   9        5.89        7.65      0.86 o 
  -8   3   9       23.47       26.10      1.55 o 
  -7   3   9       16.81       16.95      1.39 o 
  -6   3   9       36.50       33.66      1.70 o 
  -5   3   9        6.86        7.89      1.05 o 
  -4   3   9        0.43        3.29      1.17 o 
  -3   3   9       22.81       22.79      1.61 o 
  -2   3   9       14.69       15.01      1.63 o 
  -1   3   9       13.80       17.82      1.91 o 
   0   3   9       86.80       85.74      3.09 o 
   1   3   9        1.81        3.61      1.16 o 
   2   3   9       12.88       21.92      2.63 o 
  -9   4   9        4.13        4.73      1.02 o 
  -8   4   9      123.28      115.15      2.88 o 
  -7   4   9       59.11       55.89      2.49 o 
  -6   4   9        5.18        3.92      1.00 o 
  -5   4   9        5.66        2.96      1.30 o 
  -4   4   9      171.72      167.30      3.77 o 
  -3   4   9       25.18       27.22      1.64 o 
  -2   4   9        5.74       10.91      1.27 o 
  -1   4   9       34.16       40.93      2.13 o 
   0   4   9       12.07       11.66      1.89 o 
   1   4   9       98.93       96.11      3.63 o 
   2   4   9        0.02        5.51      1.86 o 
  -9   5   9       17.22       19.18      2.01 o 
  -8   5   9       33.35       33.76      2.11 o 
  -7   5   9       42.85       49.01      2.76 o 
  -6   5   9        0.29        1.01      0.97 o 
  -5   5   9      108.60      101.70      3.30 o 
  -4   5   9        6.78        6.85      1.53 o 
  -3   5   9       30.39       37.51      1.98 o 
  -2   5   9      154.44      144.77      3.56 o 
  -1   5   9        0.04        2.35      1.36 o 
   0   5   9       86.41       87.07      3.36 o 
   1   5   9        3.50        5.36      1.63 o 
   2   5   9       29.04       46.71      5.54 o 
  -8   6   9       50.41       50.01      3.12 o 
  -7   6   9       57.80       60.49      3.39 o 
  -6   6   9       79.36       76.83      2.98 o 
  -5   6   9       37.38       36.30      2.08 o 
  -4   6   9       91.91       95.85      3.22 o 
  -3   6   9       61.33       63.16      2.59 o 
  -2   6   9       57.16       64.14      3.03 o 
  -1   6   9        2.27        2.29      1.16 o 
   0   6   9        1.03        3.03      1.45 o 
   1   6   9       95.46       94.21      5.73 o 
  -8   7   9       20.69       19.05      2.79 o 
  -7   7   9       15.51       15.86      2.20 o 
  -6   7   9        0.02        0.53      1.10 o 
  -5   7   9       95.02       90.94      3.36 o 
  -4   7   9        1.96        4.63      1.64 o 
  -3   7   9       28.44       33.21      3.67 o 
  -2   7   9       22.19       28.99      2.55 o 
  -1   7   9       36.03       29.05      4.12 o 
   0   7   9       19.81       19.54      4.90 o 
  -7   8   9        9.65        9.93      4.78 o 
  -6   8   9        3.21        4.50      1.29 o 
  -5   8   9        0.01        2.02      1.29 o 
  -4   8   9       96.58       88.50      3.10 o 
  -3   8   9       11.48       19.15      5.21 o 
  -2   8   9       83.91       89.66      4.67 o 
  -1   8   9       18.83       26.14      8.59 o 
   0   8   9        0.53        4.47      4.11 o 
  -6   9   9       10.73       11.42      2.17 o 
  -5   9   9       13.32       13.84      2.42 o 
  -4   9   9        0.08        3.45      1.67 o 
  -3   9   9       30.67       46.08     12.95 o 
  -2   9   9        9.89       10.44      2.70 o 
 -10   0  10       26.56       29.11      3.84 o 
  -9   0  10        0.42        2.89      1.08 o 
  -8   0  10       23.32       22.15      3.43 o 
  -7   0  10       46.00       48.68      3.56 o 
  -6   0  10      196.64      188.26      5.51 o 
  -5   0  10       45.27       46.17      3.29 o 
  -4   0  10       18.63       15.76      2.29 o 
  -3   0  10       97.23      102.31      5.60 o 
  -2   0  10       59.13       60.16      4.19 o 
  -1   0  10       77.01       68.89      5.67 o 
   0   0  10       25.83       31.84      5.92 o 
   1   0  10       32.22       37.43      8.11 o 
  -9   1  10       24.61       27.78      1.52 o 
  -8   1  10       30.06       37.57      2.17 o 
  -7   1  10       80.96       81.69      2.93 o 
  -6   1  10       12.12       14.66      1.48 o 
  -5   1  10        0.05        1.69      0.95 o 
  -4   1  10      234.14      234.78      5.46 o 
  -3   1  10       94.59       94.16      2.91 o 
  -2   1  10       93.01       85.22      3.17 o 
  -1   1  10       29.09       32.69      3.01 o 
   0   1  10       66.75       71.84      3.41 o 
   1   1  10       40.67       49.51      4.24 o 
  -9   2  10        0.42        1.78      0.99 o 
  -8   2  10        9.54        6.81      1.25 o 
  -7   2  10        0.71        1.91      0.95 o 
  -6   2  10       13.49       12.98      1.25 o 
  -5   2  10       15.13       15.62      1.65 o 
  -4   2  10        0.27        1.27      1.02 o 
  -3   2  10       81.88       78.06      2.87 o 
  -2   2  10       59.40       66.87      2.74 o 
  -1   2  10       41.51       47.37      3.64 o 
   0   2  10       80.18       76.95      3.50 o 
   1   2  10       10.16       15.26      2.55 o 
  -9   3  10       20.19       26.61      1.86 o 
  -8   3  10        0.42        2.09      1.06 o 
  -7   3  10       87.94       80.87      2.68 o 
  -6   3  10        2.00        3.00      0.97 o 
  -5   3  10        0.65        1.43      0.86 o 
  -4   3  10      274.82      251.72      4.95 o 
  -3   3  10        0.25        4.34      1.55 o 
  -2   3  10       33.18       36.93      2.14 o 
  -1   3  10       57.82       63.07      4.14 o 
   0   3  10       88.88       79.87      4.40 o 
   1   3  10       43.78       50.19      5.45 o 
  -9   4  10       19.79       25.15      4.52 o 
  -8   4  10      132.14      128.25      3.33 o 
  -7   4  10        1.92        2.75      1.24 o 
  -6   4  10       22.42       26.09      1.89 o 
  -5   4  10       51.16       49.48      2.21 o 
  -4   4  10       36.21       40.47      2.21 o 
  -3   4  10       39.18       37.73      2.38 o 
  -2   4  10       18.42       22.83      2.08 o 
  -1   4  10       47.96       53.64      3.50 o 
   0   4  10        5.76        9.53      2.10 o 
   1   4  10        0.16        1.43      2.07 o 
  -8   5  10        4.90        8.11      1.58 o 
  -7   5  10       18.18       15.73      2.06 o 
  -6   5  10        8.37        7.92      1.64 o 
  -5   5  10       26.04       26.56      1.89 o 
  -4   5  10       90.53       83.74      3.18 o 
  -3   5  10        9.62       10.82      1.55 o 
  -2   5  10       13.25       15.95      2.67 o 
  -1   5  10        0.70        2.19      1.80 o 
   0   5  10        9.57        8.69      2.35 o 
  -8   6  10        0.15        1.07      1.59 o 
  -7   6  10        0.71        1.41      1.64 o 
  -6   6  10       10.47        8.06      1.73 o 
  -5   6  10        3.59        5.03      1.43 o 
  -4   6  10        6.11       13.31      1.80 o 
  -3   6  10        0.20        2.44      1.10 o 
  -2   6  10        0.50        3.63      1.49 o 
  -1   6  10        1.31        1.93      3.17 o 
   0   6  10        0.00        5.92      4.76 o 
  -7   7  10        0.15        1.02      1.83 o 
  -6   7  10        6.30        6.36      2.08 o 
  -5   7  10        3.11        3.64      1.39 o 
  -4   7  10       12.08       19.79      6.12 o 
  -3   7  10       12.57       27.02     10.70 o 
  -2   7  10       20.96       28.24      8.78 o 
  -6   8  10        4.67        6.41      2.12 o 
  -5   8  10       25.60       26.75      2.18 o 
  -4   8  10        0.14        3.75      2.28 o 
  -3   8  10        0.87        3.68      2.86 o 
  -9   1  11        0.36        1.65      1.52 o 
  -8   1  11        0.31        3.39      1.17 o 
  -7   1  11        6.63        5.42      1.62 o 
  -6   1  11        7.94        8.71      1.27 o 
  -5   1  11        0.73        2.59      1.05 o 
  -4   1  11       37.46       43.65      2.96 o 
  -3   1  11       51.16       45.95      2.59 o 
  -2   1  11        1.79        5.42      2.27 o 
  -1   1  11        0.10        3.23      2.34 o 
   0   1  11        4.85       13.30      4.08 o 
  -9   2  11       70.27       70.46      4.15 o 
  -8   2  11        0.03        3.37      1.15 o 
  -7   2  11        2.59        2.84      1.52 o 
  -6   2  11        3.22        7.16      1.20 o 
  -5   2  11        6.31        7.83      1.27 o 
  -4   2  11        0.97        2.00      1.06 o 
  -3   2  11        0.03        5.41      1.87 o 
  -2   2  11        0.65        2.55      1.93 o 
  -1   2  11        5.11        7.71      2.66 o 
   0   2  11        1.32        6.02      3.51 o 
  -8   3  11       10.49       11.25      1.81 o 
  -7   3  11       15.62       16.92      2.36 o 
  -6   3  11        6.25       11.17      1.32 o 
  -5   3  11       11.07       12.07      1.49 o 
  -4   3  11        7.23        7.21      1.43 o 
  -3   3  11       52.17       64.78      3.04 o 
  -2   3  11        0.33        3.58      2.05 o 
  -1   3  11       26.04       27.92      6.25 o 
  -8   4  11       10.40       12.67      1.90 o 
  -7   4  11       11.85       10.37      2.15 o 
  -6   4  11       37.16       38.19      2.52 o 
  -5   4  11        4.26        9.02      1.44 o 
  -4   4  11       71.74       71.04      3.09 o 
  -3   4  11       18.38       26.21      3.68 o 
  -2   4  11       10.54       10.21      2.51 o 
  -1   4  11        2.25        2.33      3.35 o 
  -7   5  11        0.00        2.18      1.98 o 
  -6   5  11       12.05        9.12      3.58 o 
  -5   5  11       16.31       21.21      2.52 o 
  -4   5  11        8.99       17.07      6.68 o 
  -3   5  11       57.28       74.57      5.08 o 
  -2   5  11        0.73        8.29      3.98 o 
  -7   6  11       21.07       22.65      3.18 o 
  -6   6  11        0.32        0.02      1.78 o 
  -5   6  11       26.91       32.79      2.97 o 
  -4   6  11       78.62       85.67      4.53 o 
  -3   6  11       38.23       50.78      5.64 o 
  -5   7  11       10.14       12.07      3.14 o 
  -8   0  12       40.94       35.75      4.79 o 
  -7   0  12        1.22        1.69      2.21 o 
  -6   0  12        0.63        2.92      1.59 o 
  -5   0  12       44.72       48.77      7.26 o 
  -4   0  12       14.82       27.08     10.19 o 
  -3   0  12       40.83       55.32      8.01 o 
  -2   0  12        0.01       -0.92      3.43 o 
  -8   1  12       34.25       30.73      3.17 o 
  -7   1  12        0.88        2.36      1.63 o 
  -6   1  12       23.93       26.01      2.48 o 
  -5   1  12       99.31       96.38      4.81 o 
  -4   1  12        2.65       17.02      5.23 o 
  -3   1  12        2.30        9.89      3.57 o 
  -2   1  12       29.54       31.82      7.19 o 
  -8   2  12       21.64       13.71      3.00 o 
  -7   2  12       21.33       20.41      2.68 o 
  -6   2  12       36.43       40.21      2.66 o 
  -5   2  12        3.03        4.99      1.74 o 
  -4   2  12       33.60       40.06      5.63 o 
  -3   2  12        1.91       17.29     13.16 o 
  -2   2  12       16.89       18.12      6.33 o 
  -7   3  12       13.92       12.88      2.36 o 
  -6   3  12        0.16        3.74      1.33 o 
  -5   3  12       78.22       82.27      4.03 o 
  -4   3  12        0.86        2.04      1.67 o 
  -3   3  12       58.36       74.40      8.01 o 
  -7   4  12        1.14        1.91      2.48 o 
  -6   4  12        5.93        6.20      2.25 o 
  -5   4  12        3.24        2.47      1.73 o 
  -4   4  12       43.30       52.49      6.32 o 
  -3   4  12       36.34       49.82      9.41 o 
                                                 
